# Supplementary material for: Sorption of Cellulases in Biofilm Enhances Cellulose Degradation by Bacillus subtilis
Source: Microorganisms. 2022 Jul 26;10(8):1505. doi: 10.3390/microorganisms10081505 (PMC9329931; doi:10.3390/microorganisms10081505)
Supplement: Supplementary file 1 [file microorganisms-10-01505-s001.zip]

Archive with 1 entries (1 files):
- microorganisms-1808476-supplementary.pdf
